# Supplementary material for: Assembly of a G-Quadruplex Repair Complex by the FANCJ DNA Helicase and the REV1 Polymerase
Source: Genes (Basel). 2019 Dec 19;11(1):5. doi: 10.3390/genes11010005 (PMC7017153; doi:10.3390/genes11010005)
Supplement: Supplementary file 1 [file genes-11-00005-s001.zip]

Archive with 3 entries (3 files):
- Supplementary Figures 121819.pdf
- Supplementary Figures 121819.pptx
- Supplementary Materials 121819.docx
